# Supplementary material for: Bacillus subtilis-Derived Postbiotics as a Multifunctional Bio-Catalyst for Enhancing Lactic Acid Bacteria Viability and Yogurt Quality
Source: Foods. 2025 May 19;14(10):1806. doi: 10.3390/foods14101806 (PMC12111040; doi:10.3390/foods14101806)
Supplement: Supplementary file 1 [file foods-14-01806-s001.zip]

Archive with 1 entries (1 files):
- foods-3631662-supplementary.pdf
